# Supplementary material for: Cysteamine-Gold Coated Carboxylated Fluorescent Nanoparticle Mediated Point-of-Care Dual-Modality Detection of the H5N1 Pathogenic Virus
Source: Int J Mol Sci. 2022 Jul 19;23(14):7957. doi: 10.3390/ijms23147957 (PMC9320457; doi:10.3390/ijms23147957)
Supplement: Supplementary file 1 [file ijms-23-07957-s001.zip]

Archive with 1 entries (1 files):
- ijms-1759016-supplementary.pdf
